# Supplementary material for: New Insights into the Identification of Metabolites and Cytokines Predictive of Outcome for Patients with Severe SARS-CoV-2 Infection Showed Similarity with Cancer
Source: Int J Mol Sci. 2023 Mar 3;24(5):4922. doi: 10.3390/ijms24054922 (PMC10003544; doi:10.3390/ijms24054922)
Supplement: Supplementary file 1 [file ijms-24-04922-s001.zip]

Archive with 1 entries (1 files):
- ijms-2046457-supplementary.pdf
